# Supplementary material for: A Comprehensive Metabolomic Analysis of Volatile and Non-Volatile Compounds in Folium Artemisia argyi Tea from Different Harvest Times
Source: Foods. 2025 Feb 28;14(5):843. doi: 10.3390/foods14050843 (PMC11899400; doi:10.3390/foods14050843)
Supplement: Supplementary file 1 [file foods-14-00843-s001.zip]

Archive with 6 entries (6 files):
- Figure S1 PLS-DA analysis of UPLC-MSMS for FAA tea harvested at four different times.pdf
- Figure S2 MS2 spectra of differential nonvolatile metabolites in FAA tea harvested at four different times.pdf
- Figure S3 Characterization of the chemical structures of key compounds and chromatograms in FAA tea harvested at four dif-ferent times.pdf
- Figure S4 Chromatograms of FAA tea harvested at different times.pdf
- Table S1 The volatile compounds with ROAV values greater than one in four FAA tea harvest times.pdf
- Table S2 The differential metabolites for FAA tea of  four  harvest times.xlsx
