# Supplementary material for: A Comprehensive Metabolomic Analysis of Volatile and Non-Volatile Compounds in Folium Artemisia argyi Tea from Different Harvest Times
Source: Foods. 2025 Feb 28;14(5):843. doi: 10.3390/foods14050843 (PMC11899400; doi:10.3390/foods14050843)
Supplement: Supplementary file 1 [file foods-14-00843-s001.zip › Table S2 The differential metabolites for FAA tea of four harvest times.xlsx]

## Sheet: Sheet1
Table S2 The differential metabolites for FAA tea of four harvest times
compounds	mz	rt	ppm	formula	adduct type	class	CAS	level	library	P.value	VIP
Naringenin	273.077	388.4	4.84845	C15H12O5	[M+H]+	flavonoids	480-41-1	2	BioDeepDB	3.52637e-07	1.92529
Fisetin	287.055	325.2	0.613123	C15H10O6	[M+H]+	flavonoids	345909-34-4	2	BioDeepDB	0.0079344	1.5815
Hispidulin	299.057	373.5	3.26359	C16H12O6	[M-H]-	flavonoids	1447-88-7	2	mzCloud	0.0434232	1.34949
Diosmetin	299.059	522.3	8.94807	C16H12O6	[M-H]-	flavonoids	520-34-3	2	BioDeepDB	0.00014257	1.17622
Taxifolin	285.04	394.1	1.71905	C15H12O7	[M-H2O-H]-	flavonoids	480-18-2	2	BioDeepDB	0.00460876	1.30008
Isorhamnetin	315.052	449.5	2.14568	C16H12O7	[M-H]-	flavonoids	480-19-3	2	BioDeepDB	0.000674288	1.5738
Rhamnetin	317.065	402.9	0.239698	C16H12O7	[M+H]+	flavonoids	90-19-7	2	mzCloud	6.02186e-05	1.08023
Homoeriodictyol	303.084	78.3	4.03493	C16H14O6	[M+H]+	flavonoids	446-71-9	2	BioDeepDB	6.23489e-07	1.68903
Isoquercitrin	465.102	264.3	0.808423	C21H20O12	[M+H]+	flavonoids	482-35-9/21637-25-2	2	MetaDNA	0.0304481	1.3491
Naringin	581.185	288.3	1.46931	C27H32O14	[M+H]+	flavonoids	10236-47-2	2	BioDeepDB	0.00100585	1.47988
(-)-Epigallocatechin	289.071	303.5	15.6847	C15H14O7	[M+H-H2O]+	flavonoids	970-74-1	2	BioDeepDB	4.81192e-08	1.82483
p-Hydroxyphenylacetic acid	153.128	357.2	2.54093	C8H8O3	[M+H]+	phenolic acids	156-38-7	2	BioDeepDB	0.000366796	1.78302
3-Hydroxyanthranilic acid	154.05	236.7	3.81357	C7H7NO3	[M+H]+	phenolic acids	548-93-6	2	BioDeepDB	2.00419e-09	1.408
3-(2-Hydroxyphenyl)propanoic acid	165.056	203.8	4.09557	C9H10O3	[M-H]-	phenolic acids	495-78-3	2	BioDeepDB	2.75979e-05	1.83241
3,4-Dihydroxybenzeneacetic acid	167.036	290.8	2.84969	C8H8O4	[M-H]-	phenolic acids	102-32-9	2	MoNA	1.73279e-08	1.76742
Gallic acid	169.015	206	3.27018	C7H6O5	[M-H]-	phenolic acids	149-91-7	2	MoNA	2.2762e-07	1.72004
4-Hydroxyphenylpyruvic acid	179.035	73.7	1.5416	C9H8O4	[M-H]-	phenolic acids	156-39-8	2	MetaDNA	1.82197e-05	1.66876
Hydroxyphenyllactic acid	181.051	337.8	3.18142	C9H10O4	[M-H]-	phenolic acids	306-23-0	2	BioDeepDB	7.0732e-08	2.01844
p-Coumaroyl quinic acid	337.093	133.7	0.071197	C16H18O8	[M-H]-	phenolic acids	-	2	MetaDNA	0.000780174	1.07263
trans-Cinnamoyl beta-D-glucoside	309.1	205.3	7.68688	C15H18O7	[M-H]-	phenolic acids	-	2	MetaDNA	0.00730774	1.2573
1-O-Vanilloyl-beta-D-glucose	329.089	230.5	2.35803	C14H18O9	[M-H]-	phenolic acids	-	2	MetaDNA	3.07909e-07	1.52493
1-O-Feruloyl-beta-D-glucose	355.104	326	1.90367	C16H20O9	[M-H]-	phenolic acids	-	2	MetaDNA	0.0349768	1.54691
Hydroxykynurenine	225.091	310.9	18.2148	C10H12N2O4	[M+H]+	Amino acids and their derivatives	484-78-6/2147-61-7	2	BioDeepDB	0.00388414	1.08071
Prephenate	226.071	118.4	10.5879	C10H10O6	[M]+	Amino acids and their derivatives	126-49-8	2	BioDeepDB	4.69843e-06	1.76338
N-Succinyl-2-amino-6-ketopimelate	290.074	342.9	1.16871	C11H15NO8	[M+H]+	Amino acids and their derivatives	-	2	BioDeepDB	1.48148e-07	1.69306
N-methyl-L-glutamic Acid	142.051	50.7	6.96931	C6H11NO4	[M-H2O-H]-	Amino acids and their derivatives	35989-16-3/NA	2	BioDeepDB	0.012272	1.00083
gamma-Aminobutyric acid	104.107	59.8	2.72535	C4H9NO2	[M+H]+	Amino acids and their derivatives	56-12-2	2	BioDeepDB	2.05394e-10	1.3092
L-Proline	116.071	87	0.195975	C5H9NO2	[M+H]+	Amino acids and their derivatives	147-85-3	2	BioDeepDB	1.83649e-05	1.81566
L-Valine	118.086	71.3	0.846838	C5H11NO2	[M+H]+	Amino acids and their derivatives	72-18-4	2	BioDeepDB	0.0113104	1.64104
cis-4-Hydroxy-D-proline	132.102	75	27.3368	C5H9NO3	[M+H]+	Amino acids and their derivatives	2584-71-6	2	BioDeepDB	2.75818e-08	1.96586
L-Asparagine	133.061	48.4	0.751536	C4H8N2O3	[M+H]+	Amino acids and their derivatives	70-47-3	2	BioDeepDB	0.00930173	1.09614
(2R,5S)-2,5-Diaminohexanoate	146.118	137.5	3.78636	C6H14N2O2	[M]+	Amino acids and their derivatives	-	2	BioDeepDB	0.00221238	1.20082
4-Guanidinobutanoic acid	146.093	52.4	2.90226	C5H11N3O2	[M+H]+	Amino acids and their derivatives	463-00-3	2	BioDeepDB	1.47925e-07	1.6102
(3S,5S)-3,5-Diaminohexanoate	147.117	360.6	29.3924	C6H14N2O2	[M+H]+	Amino acids and their derivatives	17027-83-7	2	MetaDNA	0.00868937	1.35306
L-Glutamine	147.077	48.7	3.24437	C5H10N2O3	[M+H]+	Amino acids and their derivatives	56-85-9	2	BioDeepDB	4.58174e-08	1.84095
L-Glutamic acid	148.06	48.7	0.162096	C5H9NO4	[M+H]+	Amino acids and their derivatives	56-86-0	2	BioDeepDB	0.000146525	1.8843
Acetylcysteine	163.04	207.7	2.59984	C5H9NO3S	[M]+	Amino acids and their derivatives	616-91-1	2	BioDeepDB	9.51031e-07	1.84822
N(6)-Methyllysine	161.133	546.4	0.240861	C7H16N2O2	[M+H]+	Amino acids and their derivatives	1188-07-4 / 7622-29-9	2	BioDeepDB	0.00269826	1.72984
L-Arginine	175.119	43.5	0.13705	C6H14N4O2	[M+H]+	Amino acids and their derivatives	74-79-3	2	BioDeepDB	2.68812e-06	1.64223
N-Acetylornithine	175.108	50.3	0.0097596	C7H14N2O3	[M+H]+	Amino acids and their derivatives	6205-08-9 / 2185-16-2	2	BioDeepDB	5.65808e-06	1.64713
Beta-Tyrosine	182.082	88.7	0.0912357	C9H11NO3	[M+H]+	Amino acids and their derivatives	-	2	BioDeepDB	0.00451761	1.73163
N-Alpha-acetyllysine	188.071	181.1	2.47967	C8H16N2O3	[M]+	Amino acids and their derivatives	1946-82-3	2	BioDeepDB	0.000755421	1.67982
N-Acetylglutamic acid	190.072	85	1.50162	C7H11NO5	[M+H]+	Amino acids and their derivatives	1188-37-0	2	BioDeepDB	0.0158188	1.51416
L-Dopa	198.077	81.2	1.44197	C9H11NO4	[M+H]+	Amino acids and their derivatives	59-92-7	2	BioDeepDB	0.000538331	1.6939
Saccharopine	276.109	153	2.95563	C11H20N2O6	[M]+	Amino acids and their derivatives	997-68-2	2	BioDeepDB	0.000748389	1.88599
L-Norvaline	117.071	250.2	21.7381	C5H11NO2	[M]-	Amino acids and their derivatives	6600-40-4	2	BioDeepDB	0.0378311	1.53268
L-Phenylalanine	164.072	91.4	1.0727	C9H11NO2	[M-H]-	Amino acids and their derivatives	63-91-2	2	BioDeepDB	0.00152822	1.36995
Desaminotyrosine	165.042	546.9	9.03685	C9H10O3	[M-H]-	Amino acids and their derivatives	501-97-3	2	BioDeepDB	3.13888e-07	1.51806
L-Tyrosine	180.067	73.7	0.977415	C9H11NO3	[M-H]-	Amino acids and their derivatives	60-18-4	2	BioDeepDB	0.000333705	1.36601
Tetrahydrodipicolinate	171.066	85.7	17.1007	C7H9NO4	[M]+	Amino acids and their derivatives	2353-17-5	2	BioDeepDB	0.0370811	1.44056
Imidazol-5-yl-pyruvate	155.046	119	4.66959	C6H6N2O3	[M+H]+	Amino acids and their derivatives	-	2	BioDeepDB	7.2071e-10	1.41639
Glutarate semialdehyde	117.055	87.8	0.120762	C5H8O3	[M+H]+	Organic acids	5746-02-1	2	BioDeepDB	5.88348e-07	1.3872
Phenylacetic acid	137.06	164.1	3.09353	C8H8O2	[M+H]+	Organic acids	103-82-2	2	BioDeepDB	6.30268e-08	1.52686
p-Aminobenzoic acid	138.055	49.8	0.00541198	C7H7NO2	[M+H]+	Organic acids	150-13-0 / 2906-28-7	2	BioDeepDB	0.000571469	1.71599
4,5-Dihydroorotic acid	158.961	215.4	1.18168	C5H6N2O4	[M+H]+	Organic acids	155-54-4 / 5988-19-2	2	BioDeepDB	4.11874e-09	1.90599
Tropate	167.071	109.8	3.13639	C9H10O3	[M+H]+	Organic acids	552-63-6 / 529-64-6 552-63-6 / 529-64-6 / 529-64-6; 552-63-6	2	BioDeepDB	0.0119598	1.06758
3-Succinoylpyridine	180.066	210.4	1.79934	C9H9NO3	[M+H]+	Organic acids	4192-31-8	2	mzCloud	0.0174651	1.20226
Kynurenic acid	190.051	208.3	3.59027	C10H7NO3	[M+H]+	Organic acids	492-27-3	2	BioDeepDB	9.90179e-13	1.95476
5-Methoxyindoleacetate	205.071	197.3	13.6536	C11H11NO3	[M]+	Organic acids	3471-31-6	2	MetaDNA	2.01612e-12	1.92029
Pantothenic acid	220.119	107.7	3.28913	C9H17NO5	[M+H]+	Organic acids	79-83-4 / 20938-62-9 / 137-08-6	2	BioDeepDB	3.17406e-08	1.65021
9,10-EOT	293.212	382.4	2.46921	C18H28O3	[M+H]+	Organic acids	-	2	MetaDNA	1.65166e-07	1.87794
9(S)-HPOT	293.212	505	1.87843	C18H30O4	[M+H-H2O]+	Organic acids	111004-08-1	2	BioDeepDB	4.02938e-07	1.66094
13-L-Hydroperoxylinoleic acid	295.226	517	2.70978	C18H32O4	[M+H-H2O]+	Organic acids	33964-75-9	2	BioDeepDB	0.00695918	1.35745
5-Nitro-2-(3-phenylpropylamino)benzoic acid	301.127	103	24.3263	C16H16N2O4	[M+H]+	Organic acids	107254-86-4	2	BioDeepDB	0.0041033	1.74743
19(R)-HETE	321.243	427.5	0.868845	C20H32O3	[M+H]+	Organic acids	115461-39-7	2	mzCloud	9.87994e-07	1.26426
Malonate	103.004	44	2.67951	C3H4O4	[M-H]-	Organic acids	141-82-2 / 156-80-9	2	BioDeepDB	0.00126127	1.09022
Glyceric acid	105.02	46	3.58028	C3H6O4	[M-H]-	Organic acids	473-81-4	2	BioDeepDB	0.0485933	1.21227
Succinic acid	117.02	61.1	4.06769	C4H6O4	[M-H]-	Organic acids	110-15-6	2	BioDeepDB	0.00775814	1.15075
Nicotinic acid	122.025	128.7	1.44233	C6H5NO2	[M-H]-	Organic acids	59-67-6	2	BioDeepDB	0.000247447	1.49091
3-Methyl-2-oxovaleric acid	129.056	100.6	2.91346	C6H10O3	[M-H]-	Organic acids	1460-34-0	2	MoNA	1.68777e-07	1.19089
L-Malic acid	133.015	65.1	5.08214	C4H6O5	[M-H]-	Organic acids	97-67-6 / 6915-15-7	2	BioDeepDB	1.05552e-07	2.00085
Phenyl acetate	135.046	333.7	2.78425	C8H8O2	[M-H]-	Organic acids	122-79-2	2	BioDeepDB	3.29168e-10	1.52392
Salicylic acid	137.025	53.7	3.47382	C7H6O3	[M-H]-	Organic acids	69-72-7	2	BioDeepDB	0.0251543	1.24747
2-Carboxybenzaldehyde	149.025	104.2	3.19411	C8H6O3	[M-H]-	Organic acids	119-67-5	2	MetaDNA	3.46516e-05	1.70595
Phthalic acid	165.041	676.7	6.56301	C8H6O4	[M-H]-	Organic acids	88-99-3 / 3198-29-6	2	BioDeepDB	0.00472406	1.30161
4-Quinolinecarboxylic acid	171.911	30.4	10.2048	C10H7NO2	[M-H]-	Organic acids	486-74-8	2	BioDeepDB	2.90252e-12	1.30112
Suberic acid	173.083	63	3.32789	C8H14O4	[M-H]-	Organic acids	505-48-6	2	BioDeepDB	0.01363	1.33191
Azelaic acid	187.098	85.6	2.54412	C9H16O4	[M-H]-	Organic acids	123-99-9	2	BioDeepDB	0.00029584	1.38435
Quinate	191.056	134.5	1.30622	C7H12O6	[M-H]-	Organic acids	77-95-2	2	BioDeepDB	0.00809099	1.77723
Citric acid	191.02	87.6	2.49188	C6H8O7	[M-H]-	Organic acids	77-92-9/126-44-3	2	BioDeepDB	6.96241e-06	1.82871
3-Oxalomalate	205.015	456.5	7.65308	C6H6O8	[M-H]-	Organic acids	3687-15-8 / 89304-26-7	2	BioDeepDB	1.23391e-05	1.91112
Galactaric acid	209.031	42.6	3.23397	C6H10O8	[M-H]-	Organic acids	526-99-8	2	BioDeepDB	5.10898e-05	1.36726
Dodecanedioic acid	211.135	282	6.10984	C12H22O4	[M-H2O-H]-	Organic acids	693-23-2	2	mzCloud	0.0152662	1.44684
5-Nitro-2-(3-phenylpropylamino)benzoic acid	301.127	103	24.3263	C16H16N2O4	[M+H]+	Organic acids	107254-86-4	2	BioDeepDB	0.0041033	1.74743
Phenylpyruvic acid	163.041	193.1	4.75954	C9H8O3	[M-H]-	Organic acids	156-06-9	2	BioDeepDB	0.0470514	1.41154
2-Carboxybenzaldehyde	149.025	104.2	3.19411	C8H6O3	[M-H]-	Organic acids	119-67-5	2	MetaDNA	3.46516e-05	1.70595
9,10-Epoxyoctadecenoic acid	295.228	492.2	0	C18H32O3	[M-H]-	Lipids	-	2	BioDeepDB	0.00309309	1.02643
8(R)-Hydroperoxylinoleic acid	311.224	403.4	2.17208	C18H32O4	[M-H]-	Lipids	143343-95-7	2	MetaDNA	5.76033e-06	1.43034
11,12-DiHETrE	337.24	485.8	3.48713	C20H34O4	[M-H]-	Lipids	192461-95-3/NA	2	BioDeepDB	0.000440711	1.57493
Pelargonic acid	158.154	424.9	3.92123	C9H18O2	[M]+	Lipids	112-05-0	2	BioDeepDB	1.35897e-07	1.74526
Undecanoic acid	186.956	215.1	1.69705	C11H22O2	[M+H]+	Lipids	112-37-8	2	BioDeepDB	0.0414084	1.10307
Vaccenic acid	265.253	34.2	15.5854	C18H34O2	[M+H-H2O]+	Lipids	693-72-1	2	MetaDNA	0.0140278	1.62414
Palmitic acid	255.233	647.7	2.25676	C16H32O2	[M-H]-	Lipids	57-10-3	2	BioDeepDB	0.00109593	1.59252
16-Hydroxy hexadecanoic acid	271.228	485	2.21216	C16H32O3	[M-H]-	Lipids	506-13-8	2	BioDeepDB	2.80298e-08	1.59049
Gamma-Linolenic acid	277.218	497.7	1.35633	C18H30O2	[M-H]-	Lipids	506-26-3	2	BioDeepDB	0.00035189	1.75328
8,11,14-Eicosatrienoic acid	289.253	557.2	15.6749	C20H34O2	[M+H-H2O]+	Lipids	1783-84-2	2	BioDeepDB	0.00585631	1.67128
Arachidic acid	311.296	686	1.18143	C20H40O2	[M-H]-	Lipids	506-30-9	2	BioDeepDB	0.00203059	1.679
3-Ketosphingosine	297.243	446.1	0.0342492	C18H35NO2	[M]+	Lipids	-	2	BioDeepDB	0.0145246	1.18986
Oleoylethanolamide	326.306	600.2	1.29939	C20H39NO2	[M+H]+	Lipids	111-58-0	2	mzCloud	3.90497e-05	1.11861
Perillyl alcohol	135.117	547.3	0.617302	C10H16O	[M+H-H2O]+	Terpenoids	536-59-4 / 18457-55-1	2	BioDeepDB	0.0120181	1.51581
Geraniol	137.133	320.1	0.72922	C10H18O	[M+H-H2O]+	Terpenoids	106-25-2	2	BioDeepDB	8.79073e-09	1.69607
Gamma-terpinene	137.133	537.2	2.18766	C10H16	[M+H]+	Terpenoids	99-85-4	2	BioDeepDB	8.79275e-12	1.53251
(1S,4R)-1-Hydroxy-2-oxolimonene	169.123	381.4	3.68964	C10H16O2	[M+H]+	Terpenoids	24047-73-2/24047-74-3	2	MetaDNA	0.00123339	1.69908
alpha-Cadinene	205.196	533.8	2.14556	C15H24	[M+H]+	Terpenoids	24406-05-1	2	BioDeepDB	7.77222e-10	1.68046
Valeranone	205.185	571.2	29.5627	C15H26O	[M+H-H2O]+	Terpenoids	55528-90-0	2	MetaDNA	3.75751e-10	1.52539
Capsidiol	219.175	537.7	0	C15H24O2	[M+H-H2O]+	Terpenoids	37208-05-2	2	BioDeepDB	0.00994153	1.16992
Caryophyllene alpha-oxide	221.19	571.7	0.4521	C15H24O	[M+H]+	Terpenoids	1139-30-6	2	BioDeepDB	1.53844e-08	1.49679
Costunolide	233.153	524.5	1.18377	C15H20O2	[M+H]+	Terpenoids	553-21-9	2	MoNA	1.43936e-05	1.58653
Geranyl diphosphate	314.091	157.7	0.30497	C10H20O7P2	[M]+	Terpenoids	763-10-0	2	BioDeepDB	0.0209992	1.55526
Gibberellin A7	313.141	266.1	5.85678	C19H22O5	[M+H-H2O]+	Terpenoids	510-75-8	2	BioDeepDB	0.00469329	1.09776
Aucubin	345.12	184.3	3.11775	C15H22O9	[M-H]-	Terpenoids	479-98-1/NA	2	MoNA	0.0195479	1.46344
(S)-Abscisic acid	263.129	265	1.809	C15H20O4	[M-H]-	Terpenoids	21293-29-8	2	BioDeepDB	9.76053e-07	1.97103
Campesterol	383.368	597.3	0.260846	C28H48O	[M+H-H2O]+	Terpenoids	474-62-4	2	BioDeepDB	3.56633e-05	1.0488
Ergosta-5,7,22,24(28)-tetraen-3beta-ol	394.333	612.2	23.5841	C28H42O	[M]+	Terpenoids	29560-24-5	2	BioDeepDB	1.25306e-08	1.61133
Stigmasterol	395.367	537.3	2.5293	C29H48O	[M+H-H2O]+	Terpenoids	83-48-7	2	BioDeepDB	0.00880674	1.27278
Hellebrigenin	417.215	355.9	28.2244	C24H32O6	[M+H]+	Terpenoids	465-90-7	2	MetaDNA	0.00539472	1.28366
Dihydrouracil	115.039	99	0.00859506	C4H6N2O2	[M+H]+	Nucleotides and their derivatives	504-07-4	2	BioDeepDB	1.05069e-07	1.87608
Thymine	127.051	87.9	0.0546748	C5H6N2O2	[M+H]+	Nucleotides and their derivatives	65-71-4	2	BioDeepDB	3.71139e-06	1.52524
3-Methyladenine	149.024	549.7	4.11647	C6H7N5	[M]+	Nucleotides and their derivatives	5142-23-4	2	BioDeepDB	0.00192351	1.38944
Guanine	152.057	53.2	3.28824	C5H5N5O	[M+H]+	Nucleotides and their derivatives	73-40-5	2	BioDeepDB	1.08053e-07	1.53765
Cytidine	244.093	68.1	0.721038	C9H13N3O5	[M+H]+	Nucleotides and their derivatives	65-46-3/147-94-4	2	BioDeepDB	5.82588e-05	1.84754
Uracil	111.02	73.9	2.48603	C4H4N2O2	[M-H]-	Nucleotides and their derivatives	66-22-8	2	BioDeepDB	2.2048e-08	1.1749
Adenine	134.048	74	2.80497	C5H5N5	[M-H]-	Nucleotides and their derivatives	73-24-5	2	BioDeepDB	0.0200412	1.11179
Cyclic AMP	330.058	52.9	4.16896	C10H12N5O6P	[M+H]+	Nucleotides and their derivatives	60-92-4	2	BioDeepDB	0.0370835	1.14276
UMP	305.018	50.9	2.26217	C9H13N2O9P	[M-H2O-H]-	Nucleotides and their derivatives	58-97-9	2	MetaDNA	2.89219e-06	1.40211
D-Xylitol	153.128	295.7	4.17993	C5H12O5	[M+H]+	Sugars and their derivatives	87-99-0	2	BioDeepDB	0.000332951	1.76015
Sorbitol	182.988	215.3	3.76255	C6H14O6	[M+H]+	Sugars and their derivatives	50-70-4	2	BioDeepDB	0.00075052	1.52438
Ribitol	151.062	50.2	4.47499	C5H12O5	[M-H]-	Sugars and their derivatives	488-81-3	2	BioDeepDB	0.0186175	1.72567
D-Fructose	161.046	267	4.90544	C6H12O6	[M-H2O-H]-	Sugars and their derivatives	57-48-7	2	BioDeepDB	0.000662862	1.52825
Fructose-1P	161.046	316.6	4.90544	C6H12O6	[M-H2O-H]-	Sugars and their derivatives	57-48-7	2	BioDeepDB	1.14651e-11	1.76963
myo-Inositol	161.044	49.8	4.40872	C6H12O6	[M-H2O-H]-	Sugars and their derivatives	87-89-8/87-9-8	2	BioDeepDB	0.000471717	1.00323
(+)-Demethoxyaschantin	370.15	352.5	21.8835	C21H22O6	[M]+	Lignans	36150-23-9	2	MetaDNA	0.00290636	1.52387
Coumarin	147.044	352	1.52335	C9H6O2	[M+H]+	Coumarins	91-64-5	2	mzCloud	7.7348e-07	1.46592
4-Hydroxycoumarin	163.04	152.9	3.51013	C9H6O3	[M+H]+	Coumarins	1076-38-6	2	BioDeepDB	2.27835e-06	1.69043
Neocnidilide	195.139	364.6	2.92515	C12H18O2	[M+H]+	Coumarins	4567-33-3	2	BioDeepDB	0.022092	1.26569
Anabasine	144.983	688.2	1.28686	C10H14N2	[M+H-H2O]+	Alkaloids	13078-04-1 / 494-52-0	2	BioDeepDB	0.000510229	1.77971
17-O-Acetylnorajmaline	354.176	113	0.789961	C21H26N2O3	[M]+	Alkaloids	-	2	BioDeepDB	0.0435373	1.14428
Isoandrocymbine	371.169	305.5	10.5073	C21H25NO5	[M]+	Alkaloids	-	2	BioDeepDB	0.000534781	1.33094
Xanthoxic acid	249.149	428	18.5993	C15H22O4	[M+H-H2O]+	others	-	2	BioDeepDB	8.82173e-05	1.44951
Xanthoxin	251.164	418.3	0.0709672	C15H22O3	[M+H]+	others	8066-07-7 / 26932-58-1	2	BioDeepDB	4.04117e-08	1.57901
Methyl cinnamate	163.076	207.9	2.59977	C10H10O2	[M+H]+	others	103-26-4	2	BioDeepDB	0.000622637	1.14001
N-Butyryl-L-homoserine lactone	172.097	233.2	0.57676	C8H13NO3	[M+H]+	others	67605-85-0	2	BioDeepDB	1.20819e-05	1.18635
Demethylated antipyrine	175.087	182.1	2.22148	C10H10N2O	[M+H]+	others	89-25-8	2	BioDeepDB	2.14393e-05	1.70292
Methyleugenol	179.107	455.5	0.00804228	C11H14O2	[M+H]+	others	93-15-2	2	BioDeepDB	6.03618e-07	1.91488
Phenylethylamine	122.097	156.5	2.45707	C8H11N	[M+H]+	others	64-04-0	2	BioDeepDB	5.99667e-06	1.48773
Benzaldehyde	107.049	100.7	0.000391417	C7H6O	[M+H]+	others	100-52-7	2	BioDeepDB	7.85984e-05	1.8197
Indolin-2-one	134.06	107.7	2.41682	C8H7NO	[M+H]+	others	59-48-3	2	mzCloud	2.98803e-10	1.50759
2,6-Dimethyl-naphtalene	157.102	580.8	2.54612	C12H12	[M+H]+	others	581-42-0	2	BioDeepDB	0.000305692	1.61081
Methacholine	160.134	72.3	0.624478	C8H18NO2	[M]+	others	55-92-5	2	mzCloud	9.6826e-06	1.0573
1,4-Dimethyl-7-ethylazulene	185.133	493.3	0.540153	C14H16	[M+H]+	others	529-05-5	2	BioDeepDB	1.41384e-06	1.8654
Carnosine	227.108	478.6	24.9498	C9H14N4O3	[M+H]+	others	305-84-0	2	MoNA	3.25688e-06	1.55903
Glycerophosphocholine	258.11	74.7	0.774862	C8H21NO6P	[M]+	others	28319-77-9	2	BioDeepDB	0.00720067	1.24908
1,3-Benzenediol	109.03	237	3.4486	C6H6O2	[M-H]-	others	108-46-3	2	BioDeepDB	0.0301421	1.28012
Acetylphosphate	139.982	30	0.0154351	C2H5O5P	[M]+	others	590-54-5	2	BioDeepDB	5.26303e-07	1.33616
Kinetin	216.087	135.5	0.716986	C10H9N5O	[M+H]+	others	525-79-1	2	BioDeepDB	4.69887e-05	1.33367
